# Supplementary material for: Clinical Relevance of Elevated Soluble ST2, HSP27 and 20S Proteasome at Hospital Admission in Patients with COVID-19
Source: Biology (Basel). 2021 Nov 15;10(11):1186. doi: 10.3390/biology10111186 (PMC8615143; doi:10.3390/biology10111186)
Supplement: Supplementary file 1 [file biology-10-01186-s001.zip]

Archive with 1 entries (1 files):
- biology-1444885-supplementary.pdf
